# Supplementary material for: A phase I clinical trial of RNF43 peptide-related immune cell therapy combined with low-dose cyclophosphamide in patients with advanced solid tumors
Source: PLoS One. 2018 Jan 2;13(1):e0187878. doi: 10.1371/journal.pone.0187878 (PMC5749706; doi:10.1371/journal.pone.0187878)
Supplement: S5 File — (XLSX) [file pone.0187878.s005.xlsx]

## Sheet: ctr004_lb
Pt No.	VISIT	date of consultation	WBC	Hb	PLT	Neu(%)	Lym(%)	Mo(%)	Eo(%)	Ba(%)	Other	Other(%)	PT(s)	APTT(s)	Fib	FDP	Alb	BUN	Cr	UA	Ca	P	T-Bil	D-Bil	AST	ALT	LDH	ALP	γ-GTP	TC	TG	Glu	Na	K	Amy	CK	CRP	Tg-Ab	ANA	Anti-DNA antibody	TSH	FT4	Qualitative urinary purotein	Quantitative urinary protein	Urinary sediment(WBC)	Urinaru sediment(RBC)	Fecal occult blood
KU-1	1000		5.01	13	211	46.1	39.7	4.2	9.6	0.4			11	37.9	258	2.6	4.4	12	0.88	6.9	9.1	3.1	0.5	0.1	20	31	246	225	67	199	118	96	142	4.1	66	150	0.14	10	-	5	0.63	1.31	-1	0	2017-02-03	1	-1
KU-1	2240	2009-08-29	5.19	12.7	257	62	24.9	3.3	9.2	0.6							4.2	9	0.9	8.5	9.5	3.1	0.6	0.1	25	30	302	280	97	166	111	130	140	4	65	126	0.54						1		<1	<1	-1
KU-1	2290	2009-09-02	5.37	11.6	237	66.2	15.5	7.4	10.2	0.7							3.9	9	0.92	6.8	8.9		0.6	0.1	27	34	302	315	117			105	139	3.9	72	76	2.42
KU-1	2360	2009-09-09	6.59	11.3	259	59.3	23.2	6.7	9.9	0.9							3.9	13	0.99	8.2	9.3		0.4	0.1	15	16	301	322	118			94	139	4.6	68	99	5.01						-1	0	<1	<1	-1
KU-1	2430	2009-09-16	6.48	10.8	293	59.9	23.6	5.1	10.6	0.8							3.9	8	0.92	7.9	9.5		0.5	0.1	24	21	334	310	90			105	134	5.3	71	120	2.15
KU-1	2500	2009-09-23	7.1	11.9	300	68.6	14.1	5.2	11.1	1							3.9	10	0.97	8	9.5	4	0.6	0.1	28	26	359	314	87	165	93	115	137	4.1	79	129	3.07
KU-1	2710	2009-10-14	8.08	12.2	330	76	11.3	4.5	7.7	0.5			12	39.2	616	7.8	2.7	9	0.85	6.9	8.5	4.2	0.4	0.1	53	65	416	691	329	163	103	108	130	4.4	86	104	4.69	<10.0	+-	<5	1.09	1.17	0		2017-02-03	2017-02-03	-1
KU-1	3020	2009-10-30	10.08	8.8	152	96.4	3.5	0.1	0	0							2.7	19	0.71	6.5	9.4	4.2	0.6	0.2	76	59	633	1132	457			136	132	4.4	146	95	10.11
KU-2	1000		4.75	13.3	101	58.8	32.8	4.6	3.2	0.6			12.3	29.2	309	4.4	4.1	12	0.77	3.9	9.1	3.4	1.5	0.4	32	22	272	593	67	176	96	100	144	4	106	227	0.17		+-				-1	0	<1	<1
KU-2	2240	2010-06-04	7.64	13.2	148	72.5	19.1	4.8	3.1	0.5							4.1	25	1.27	6.7	9.2	3.1	2.2	0.7	63	40	551	722	110	156	71	98	138	5.5	122	75	0.82						-1	0	<1	<1	-1
KU-2	2290	2010-06-09	7.53	13.8	149	72.6	19.1	4.9	2.9	0.5							4.2	21	1.19	6.4	9.6		2.1	0.6	54	33	542	704	108			103	138	4.6	110	68	0.71						-1	0	<1	<1
KU-2	2360	2010-06-16	8.72	12.4	149	70.7	20.4	5.4	2.8	0.7							4	19	1.11	5.7	9.3		1.4	0.4	58	36	477	804	123			83	141	4.5	146	83	0.8						-1	0	<1	<1	-1
KU-2	2430	2010-06-23	8.09	12.5	141	72.5	18	6.4	2.7	0.4							4	20	1.19	5.7	9.7		1.2	0.3	61	35	485	813	125			94	143	4.2	132	78	0.95						1	30	<1	<1	-1
KU-2	2500	2010-07-01	8.77	12.7	154	70.4	20.8	5.9	2.6	0.3							4.2	19	1.21	6.5	9.8	3.5	2.3	0.7	69	39	518	792	130	180	86	88	138	5	124	82	1.09						-1	0	<1	<1	-1
KU-2	2710	2010-07-21	8.24	12.2	136	73.1	17.5	5.3	3.5	0.6							3.9	7.2	1.27	6.5	9.8	3.3	2.3	0.7	87	40	617	805	124	180	84	89	143	4.7	97	95	1.99	<10.0	1+	<=2.0	1.73	1.27	-1	0	<1	<1	-1
KU-2	3020	2010-08-16	5.89	11.9	141	60.3	29.9	7.8	1.5	0.5							3.8	18	1.27	4.1	8.9	3.4	0.7	0.2	38	65	188	745	107	100	81	110	140	4.3	123	36	0.3
KU-2	3030	2010-09-16	2.94	9.5	122	58.1	35.4	2.7	2.4	1.4							3.3	15	1.03	4.4	8.5	2.9	1.4	0.4	32	40	192	525	82	127	64	124	141	3.9	138	44	0.13
KU-2	3040	2010-10-19	3.46	11.6	156	56.9	26.6	11	4.3	1.2							3.4	9	0.93	3.6	8.4	2.9	1.3	0.4	29	39	223	494	76	137	77	134	144	4.7	177	60	0.24
KU-2	3050	2010-11-08	4.48	11.6	140	62.3	27	7.6	2.9	0.2							3.7	14	1.22	3.7	8.4	2.9	0.7	0.2	24	32	193	541	101	125	74	109	141	4.8	133	55	0.13
KU-2	3060	2010-12-07	4.45	10.8	151	74.2	20.9	2.5	1.3	1.1			12.5	30.9	353	19	3.2	13	0.93	4.5	7.8	2.8	1.4	0.4	29	30	299	507	95	153	62	151	142	4	108	63	1.26
KU-2	3120	2011-04-27	6.21	9.5	30	93.9	3.4	2.7	0	0			16.3	47.2	286	156.7	2.2	101	1.96	7.6	8.3	3.4	5.3	3.7	384	151	3352	2234	116		117	140	142	4.1			11.91
KU-3	1000		4.46	14.3	188	70.6	20.9	5.8	2.5	0.2			12.4	31.9	255	<=2.6	4.2	12	0.79	8	9.3	3.7	1.1	0.2	44	49	245	357	118	199	125	100	142	4.1	108	456	0.26	14.1	-	<=2.0	2.12	1.31	-1	0	<1	<1	-1
KU-3	2240	2010-09-03	4.29	13.9	182	65.3	23.8	6.5	4.2	0.2			11.3	32.6	229	<=2.6	3.9	12		7.1	8.9	4.2	0.9		35	41	253	328	120	194	80	96		3.9	117	315	0.32						-1	0	<1	<1	-1
KU-3	2290	2010-09-08	5.31	14.3	216	68.3	21.3	6.2	4	0.2							4.2	12	0.77	7.7	9.2		1.2		35	40	219	364	125			83	140	4.1	115	183	0.2						-1	0	<1	<1
KU-3	2360	2010-09-15	5.79	15.3	247	56.3	34.2	6.2	3.1	0.2							4.9	12	0.85	8	9.8		1		53	61	291	543	164			76	141	4.1	133	399	1.7						-1	0	<1	<1	-1
KU-3	2430	2010-09-22	4.27	13.1	222	63.5	26.5	5.6	4.2	0.2							3.9	11	0.77	7.5	9		0.6	0.1	38	43	253	453	143			136	142	3.7	118	290	1.12						-1	0	<1	<1	-1
KU-3	2500	2010-09-29	7.09	14.6	220	73.4	18.8	4.9	2.8	0.1			11.4	31.6	240	<=2.6	4.2	12	0.82	8.8	9.3	3.7	1	0.2	40	51	224	435	162	220	173	87	141	4.2	119	204	0.53	11.1	-	-	2.22	1.19	-1	0	<1	<1	-1
KU-3	2710	2010-10-20	5.25	13.7	221	67.2	20.4	8.4	3.8	0.2			11.5	32.1	313	<=2.6	4	10	0.86	8.9	9.3	3.4	1.2	0.3	50	49	290	392	162	215	141	88	140	4.2	112	685	1.55						-1	0	<1	<1	-1
KU-3	3020	2010-11-25	5.31	14.9	251	72.4	17.9	5.5	4	0.2			11.6	32	353	3.5	4.3	11	0.9	8.1	9.7	3.8	1.1	0.2	56	58	310	480	193	228	118	99	141	4.3	119	570	1.55
KU-3	3030	2010-12-13	6.76	14.8	251	65.9	23.5	6.5	3.7	0.4							4.5	16	0.89	8.8	10.2		0.8		47	44	317	513	222	247	176	82	139	4.4	129	264
KU-3	3040	2011-01-12	6.48	13.5	229	73.5	16.2	4.9	5.2	0.2			12.3	32.2	352	5.9	4	11	0.78	9.3	9.1		1.2		57	43	361	450	193	220	85	133	138	4.2	105	739	2.56
KU-3	3050	2011-02-08	3.06	12.6	230	65.3	25.5	3.9	4.6	0.7			11.5	28.9	234	2.6	3.8	12	0.78	6.7	8.7		0.7		60	75	247	344	135	169	84	117	142	3.9	118	861	0.64
KU-3	3060	2011-03-08	3.61	13.7	272	65.4	23.8	3.6	6.9	0.3			11.2	28.7	282	2.9	3.8	10	0.76	6	9.2		0.5		43	74	226	380	147	183	236	123	138	4.1	122	235	0.47
KU-3	3120	2011-08-15	4.31	13.4	142	62.3	22.7	9.7	5.1	0.2			11.3	29.4	368	4.4	3.7	10	0.61	7.1	9.5		0.8	0.3	51	47	276	675	281	203	124	102	141	4	120	231	1.87
KU-4	1000		4.75	9	235	76.2	17.7	5.1	0.8	0.2			12.1	32.5	438	3.3	4.4	12	0.49	3.6	9.5		0.5	<0.1	22	14	185	197	17	142	51	93	141	4.3			0.3		+-	0.9	3.88	1.17	-1	0	0	<1
KU-4	2240	2011-07-22	6.85	9.6	325	79.6	13.6	4.7	1.8	0.3			12.4	30.2	482	6.4	4.3	7	0.45	3.5	9.5	3.7	0.6	<0.1	21	12	148	260	36	153	96	95	141	4.1	90	51	1.39						-1	0	2017-01-04	<1
KU-4	2290	2011-07-27	6.22	8.9	325	81.6	10.3	6.4	1.4	0.3							3.8	6	0.45	3.4	9.5		0.6		20	11	153	248	42			83	142	4.6	72	50	1.14						-1	0	2017-01-04	<1
KU-4	2360	2011-08-03	6.04	8.7	374	77.3	14.4	5.3	2.5	0.5							3.8	5	0.4	2.9	9.5		0.5		18	8	163	277	41			85	143	4.4	76	54	1.94						-1	0	<1	<1
KU-4	2430	2011-08-10	6.81	8.7	361	74.9	14.1	7.9	2.8	0.3							3.6	7	0.44	2.8	9.3		0.5		17	10	156	270	43			83	142	4.1	82	45	2.15						-1	0	2017-05-09	<1
KU-4	2500	2011-08-17	7.99	8.5	375	82.7	8.3	5.9	2.8	0.3			12.7	30.1	454	7.5	3.9	9	0.4	3.6	9.3	4	0.5		22	14	220	352	75	146	64	82	144	4.5	98	46	2.01		-	0.7	4.41	1.05	-1	0	30-49	2017-05-09
KU-4	2710	2011-09-07	7.26	8.2	385	86.2	8.3	4.4	1	0.1			12.3	29.5		15.9	3.4	9	0.42	3.2	9.4	3.3	0.4		21	10	155	416	97	123	53	90	144	4.4	68	50	3.83						-1	0	<1	<1
KU-4	3020	2011-10-18	6.55	7	457	83.3	9.8	5.8	0.8	0.3							4	15	0.56	5	9.4	3.8	0.5		19	8	175	455	96	133	103	99	138	4.6	54	43	6.43
KU-5	1000		5.59	11.9	365	78.1	14.7	6.1	0.9	0.2			13.4	33.2	469	2.7	3.6	12	0.73	4.3	9	3.4	0.3	<0.1	35	35	156	318	90	176	48	183	128	4.9	37	88	1.34		-	1.9	5.66	1.22	0	10	<1	<1	-1
KU-5	2240	2012-02-24	6.15	11.3	300	82.4	8.9	7.5	1	0.2			12.8	32.8	312	<=2.6	3.6	12	0.72	5.1	8.9	3.4	0.5	<0.1	23	22	127	280	58	178		262	130	4.4	42	82	0.1						-1	0	<1	<1	1
KU-5	2290	2012-02-29	4.74	11.5	358	73	18.8	6.3	1.7	0.2							3.9	13	0.7	4.1	9.4		0.5		28	29	159	294	64			84	133	5.1	49	73	0.03						-1	0	<1	<1	-1
KU-5	2360	2012-03-07	6.12	11.3	331	71.7	20.1	7	1	0.2							3.9	16	0.86	4.7	9.4		0.4		35	29	148	298	54			91	134	4.9	42	95	0.06						-1	0	<1	<1	-1
KU-5	2430	2012-03-14	6.07	11.5	353	80.2	12.4	6.4	0.8	0.2							4.2	17	0.8	4.5	9.4		0.3		51	42	162	332	67			90	133	4.8	44	80	0.11						-1	0	<1	<1	0
KU-5	2500	2012-03-21	6	11	338	83	11.5	5	0	0			12.1	30	342	2.7	4.1	15	0.8	4.4	9.1	3.6	0.3		34	35	176	310	53	193	55	81	131	4.6	41	92	0.06						-1	0	<1	<1	-1
KU-5	2710	2012-04-11	6	10.2	309	83	9.8	6	1	0.2			13.1	29.1	324	<=2.6	3.8	16	0.78	4.6	8.9	3.1	0.3		27	25	152	278	46	174	78	253	130	4.8	43	84	0.03	<10.0	-	-	6.93	1.17	-1	0	<1	<1	-1
KU-5	3020	2012-05-09	7.27	10.2	244	87.8	7.3	4.4	0.4	0.1							3.4	13	0.69	3.8	8.8		0.3		28	26	121	325	65				124	4.4	32		3.42
KU-5	3030	2012-06-07	6.1	10.6	307	78.7	14.1	6.2	0.8	0.2							3.8	15	0.73	3.3	9.1	3.2	0.3		30	32	149	315	71	165	37	111	131	4.6	35	73	0.17
KU-6	1000		8.49	14.2	271	70.5	22.1	6.6	0.7	0.1			11.2	31.4	325	3.3	4.1	13	0.59	5.4	9.3	3.4	0.4		24	33	213	195	83	258	227	99	140	5.3	81	41	0.62	<10.0	-		1.02	1.4	-1	0	<1	0	-1
KU-6	2240	2012-07-06	7.07	14.1	241	64.8	24.5	7.4	3	0.3			12.4	38.6	342	2.9	4.4	10	0.63	5.6	9.1	3.2	0.5		20	15	257	281	60	255	172	89	142	4.3	82	78	0.25						-1	0	<1	<1	-1
KU-6	2290	2012-07-11	6.6	14	228	69	19.2	9.5	2	0.3							4.4	15	0.5	5.9	9.1		0.5		21	16	322	267	59			86	139	5.3	90	71	0.31						1	30	<1	<1	-1
KU-6	2360	2012-07-18	7.26	13.3	290	73.6	19.6	5.4	1.1	0.3							4.3	10	0.64	5.9	9.6		0.3	<0.1	22	22	245	292	61			136	141	4.6	78	83	0.32						-1	0	<1	<1	-1
KU-6	2430	2012-07-25	5.25	13.2	257	69.9	21.3	6.9	1.5	0.4							4.6	16	0.63		9.5		0.4	<0.1	20	18	255	310	61			177	141	4.2	83	71	0.54						-1	0	<1	2017-01-04	-1
KU-6	2500	2012-08-01	8.29	13.1	264	76.9	17.9	3.7	1.1	0.4			13.2	38.7	375	3.5	4.3	8	0.54	5.7	9.4	3.9	0.3	<0.1	19	19	247	291	62	229	161	94	142	4.3	80	89	0.28		-		0.4	1.15	-1	0	<1	2017-01-04	-1
KU-6	2710	2012-08-22	6.41	13.2	266	67.3	19	11.4	2	0.3			13.4	34.5	474	2.5	3.8	5.5	0.57	4.4	9	3.6	0.56	0.13	17	17	318	283	57	179	85	99	141	4.5	61		6.28	<10.0	-		1.1	1.05	0		1	<1	1
KU-7	1000		7.28	11.8	231	63.4	24	4.1	7.8	0.7			11.5	25.4			3.4	19	0.54	7.1	9.2	4.6	0.5	<0.1	49	26	598	589	221	220	142	112	139	4.3	67	155	0.69	<10.0	-		3.04	0.85	-1	0	0	<1	-1
KU-7	2240	2012-11-23	7.33	10.7	221	63.1	24	5.3	7.1	0.5			12	25.1	381	23.1	3.1	18	0.57	7.2	9	3.9	0.6		53	22	743	544	185	232	104	86	142	4.2	61	105	0.98						1	30	<1	<1	-1
KU-7	2290	2012-11-28	7.23	13	191	68.7	19.2	5.1	6.4	0.6							3.2	18	0.57	6.3	9.1		0.4		62	32	719	618	219			95	141	4.2	65	106	0.84						0	20	<1	2017-01-04	-1
KU-7	2360	2012-12-05	11.7	11.9	252	90.3	6.8	2.2	0.4	0.3							3.3	20	0.7	5.8	9		0.6		56	35	710	829	299			104	137	4.7	67	154	4.28						2	200	2017-10-19	2017-05-09	-1
KU-7	2430	2012-12-12	10.1	11.5	262	70.5	21.6	3.9	3.5	0.5							3.2	22	0.64	7.3	9.2		0.5		70	40	794	919	330			104	139	4.5	66	132	1.5						1	30	2017-05-09	2017-05-09	-1
KU-7	2500	2012-12-19	10.94	10.5	258	73.5	18.1	4	3.9	0.5			12.3	25.1	441	23.7	3	20	0.56	7.1	9.1	3.9	0.4	<0.1	61	40	719	1001	371	224	75	115	139	4.2	64	102	2.85	<10.0	-	<0.5	2.97	1.07	1	50	2017-01-04	<1	0
KU-7	2710	2013-01-09	10.86	11	272	76.5	14.6	5	3.4	0.5			12.1	24.5	448	25.5	3	22	0.61	7.3	9.4	4.2	0.5	<0.1	68	36	865	1129	482	278	76	93	139	4.5	67	176	2.46						1	50	30-49	2017-01-04	0
KU-8	1000		4.93	12.7	246	40	41	12	6	0.5			11.9	26.3	426	10.3	3.8	8	0.7	3.6	8.8	2.7	0.5	<0.1	17	10	221	243	34	271	166	111	141	3.8	83	99	0.63	<10.0	-	<0.5	1.59	1.09	-1	0	<1	<1	-1
KU-8	2240	2013-04-05	4.77	11.3	230	55.7	28.5	7.2	5.2	0.5			13.1	29.9	328	4.8	3.4	11	0.77	4.6	8.7	3.1	0.6		16	12	175	177	21	247	117	88	141	3.9	53	70	0.59						-1	0	<1	2017-01-04	-1
KU-8	2290	2013-04-10	5.28	11.5	226	65.3	21.6	5.8	4.4	0.4							3.6	12	0.82	4.3	8.8		0.4	<0.1	18	9	180	203	23			109	141	4.1	61	75	0.75						-1	0	2017-01-04	<1	-1
KU-8	2360	2013-04-17	4.66	11.5	274	57	31	4	5.5	0.5							3.6	15	0.82	4.1	8.7		0.4	<0.1	16	13	193	207	25			89	142	4.1	50	85	0.93						0	20	2017-01-04	<1	-1
KU-8	2430	2013-04-24	4.09	11.4	263	66.5	22.5	4.5	5	1.5							3.5	16	0.75	4.3	8.7		0.3	<0.1	16	11	188	196	23			100	143	4.3	57	85	1.01						-1	0	<1	<1	-1
KU-8	2500	2013-05-01	5.28	11	260	58.5	26	9.5	5	1			12.9	29.4	377	<=2.5	3.6	18	0.76	4.1	9.2	3.9	0.3	<0.1	17	14	194	220	25	246	198	118	144	4.1	52	81	0.81	22.7	-	<0.5	0.85	1.01	-1	0	2017-01-04	2017-01-04	-1
KU-8	2710	2013-05-22	5.63	11.8	267	65.5	21	8	4	0.5			12.9	29.7	468	3.5	3.7	18	0.78	4	9.1	3.3	0.3	<0.1	16	9	188	210	22	228	195	91	143	4.2	60	82	1.28		-				-1	0	<1	<1	-1
KU-8	3020	2013-06-21	5.79	11.5	241	65.5	23.5	4.5	4.5	1.5	ATLY	0.5	13.3	31.6	445	3.3	3.5	14	0.76	4	8.7	3.2	0.4	0.1	12	8	171	199	22	210	95	84	139	4.1	53	89	1.78
KU-8	3030	2013-07-17	5.93	10.8	246	68.5	17.5	9.5	3.5	1							3.4	15	0.82	4.3	8.9		0.4		14	6	184	203	19	216	131	106	140	4.1	53	101	1.93
KU-8	3040	2013-08-07	6.1	10.7	265	79	9.5	5.5	4	2			13	30.6	421	3.2	3.6	19	0.82	4.5	8.9		0.4		13	9	181	191	17	207	89	108	143	4	55	69	2
KU-9	1000		5.34	9.4	210	64.5	25.5	8	1.5	0.5			12.4	27.4	421	12.3	3.1	16	0.66	5.3	8.6	3.6	0.8	0.2	45	19	612	789	83	289	60	111	141	3.8	74	131	0.98	<10.0	-	-	2.21	0.93	0	20	2017-01-04	2017-01-04	-1
KU-9	2240	2013-05-31	5.18	9.5	224	62.8	25.4	6.6	1.5	0.7			13.3	28.5	445	18.3	3	14	0.66	5	8.7	3.1	0.9	0.3	76	32	839	1103	134	308	62	100	140	3.8	65	138	1.17						0	20	2017-01-04	2017-01-04
KU-9	2290	2013-06-05	4.37	9.7	227	70.2	19.7	5.5	2.5	0.6							2.9	15	0.61	4.3	8.8		1.6	0.9	80	26	1064	1324	134			116	139	3.9	57	96	1.45						0	20	2017-01-04	2017-01-04	-1
KU-9	2360	2013-06-12	5.71	10.8	245	68	23.5	5.5	2	1							3.2	12	0.73	4.7	9.3		2.8	1.8	138	52	1096	1808	179			86	141	4.3	77		2.03						3	300	<1	<1	-1
KU-9	2430	2013-06-19	6.26	10.7	281	78.5	12.5	8.5	0.5	0							2.8	12	0.69	4.8	9.1		7	4.7	199	65	1706	1726	172			86	140	4.3	77		2.29						1	50	<1	<1	-1
KU-9	2500	2013-06-26	5.38	11	252	75.5	15	6	1.5	1.5			14.9	30	351	23.6	2.6	13	0.66	4.5	8.9	2.7	9.6	6.7	229	68	1424	1697	164	311	206	92	136	4.2	63	222	3.04		-	0.5	3.8	1.25	1	70	2017-01-04	<1	-1
KU-9	2710	2013-07-16	6.93	9.7	336	72.5	14	10.5	1	1.5			13.9	28.3	297	20.5	2.6	29	1.13	8.1	9	2.8	9.6	6.8	162	42	1113	1132	126	293	154	112	135	4.2	67	96	2.77		-	0.5	5.59	1.18	1	50	2017-01-04	<1	-1
KU-9	3020	2013-07-29	7.07	9.3	283	74.7	14	4.9	3.8	0.6	LUC	2	14.3	32	283	17.9	2.8	33	1.29	9	8.8	2.4	11.5	8.5	148	43	1008	1188	160	260	192	76	129	4	66	96	7.32
KU-10	1000		5.61	13.7	256	52	33.5	8	5	1			11.8	28.8	404	4.5	4.4	10	0.48	2.5	9.8		0.5		27	12	234	327	41	199		94	142	3.4	133	61	0.17	10.3	-	<=2.0	2.35	1.2	0	20	<1	2017-01-04	-1
KU-10	2240	2014-03-14	4.72	12.5	215	54.6	26.7	11.7	5	2			12.2	32.7	324	<=2.5	4.1	15	0.58	3.4	9.6	4.1	0.4	0.1	23	15	195	291	24	187	72	97	140	3.8	107	76	0.09						0	10	2017-05-09	2017-01-04	-1
KU-10	2290	2014-03-19	4.11	12.5	209	58	30	5.5	6.5	0							4	16	0.58	2.9	9.7		0.4	0.1	19	11	186	268	20			91	142	3.8	124	50	0.12						-1	0	2017-05-09	<1	-1
KU-10	2360	2014-03-26	4.39	12.6	216	44.5	38.5	8	7.5	1.5							3.9	14	0.6	3.5	9.3		0.5	0.1	18	12	199	308	20			129	141	3.9	112	56	0.3						-1	0	2017-01-04	<1	-1
KU-10	2430	2014-04-02	5.25	12.3	212	49.5	31.5	7.5	9.5	2							4	13	0.55	3.1	9.6		0.4	0.1	19	11	244	280	16			97	145	3.9	115	63	0.17						-1	0	2017-01-04	<1	-1
KU-10	2500	2014-04-09	4.93	12.4	250	51	33	5.3	8.6	0.5			11.6	31.8	356	<=2.5	4.5	14	0.55	3.3	9.9	4.1	0.5	0.1	21	11	285	301	19	211	51	84	141	3.7	116	91	0.13	10.8	-	<=2.0	2.1	1.31	-1	0	2017-01-04	<1	-1
KU-10	2710	2014-04-30	5.2	13	207	66.5	20.5	7	5.5	0.5			12.1	31.7	307	<=2.5	4.3	21	0.55	4.1	9.6	4.2	0.5	0.1	19	9	212	264	16	189	100	68	144	4.1	122	50	0.04		-	<=2.0			0	10	<1	<1	-1
KU-10	3020	2014-05-30	4.78	11.8	178	52	30	8	8	2			12.4	31.9	263	<=2.5	4.1	20	0.56	3.7	9.6	4.1	0.4		17	8	172	257	13	160	80	123	142	3.7	130	76	0.04
KU-10	3030	2014-06-20	4.23	11.9	193	57	30.5	7.5	5	0			12.5	32.3	286	<=2.5	4.1	15	0.61	4.2	9.9	4.5	0.6		17	8	164	231	13	176	48	78	138	4	92	62	0.05
KU-10	3040	2014-08-01	5.49	13.3	215	58.5	30	4	7	0.5							4.4	14	0.63	3.4	10.3		0.7		21	9	178	254	13	188	64	85	142	3.9	130	60	0.07
KU-10	3050	2014-08-21	4.68	12.6	167	52	32	9	5	2			12.1	30.3			4.3	17	0.62	3.9	9.5	4.3	0.6		19	9	163	248	11	173	74	107	141	3.9	119	57	0.03
KU-10	3060	2014-09-16	5.14	12.5	221	65.5	24.5	3	6	1							4.2	14	0.6		9.9		0.5		17	8	173	239	14				142	3.7	144		0.05
KU-10	3120	2015-02-20	4.81	13	194	53.5	36.5	4.4	3.1	0.6	LUC	1.9					4.4	19	0.59	3.1	9.9		0.6		17	7	193	316	12	183	60	81	144	4.3	134	70	0.03
